# Supplementary material for: Mitigation of biases in estimating hazard ratios under non-sensitive and non-specific observation of outcomes–applications to influenza vaccine effectiveness
Source: Emerg Themes Epidemiol. 2021 Jan 14;18:1. doi: 10.1186/s12982-020-00091-z (PMC7807790; doi:10.1186/s12982-020-00091-z)
Supplement: Supplementary file 1 — Additional file 1. R script. Description of data: The file provides four R functions and a working example (at the end of the script) allowing the realisation of the weighted partial likelihood approach and probabilistic deletion of false-positive events. sirdata() returns a piece-wise constant hazard mimicking the force of infection in a Susceptible-Infected-Removed epidemic. simdata() simulates time-to-event data and estdata() estimates the vaccine effectiveness and its standard error as described in the main text. outdata() combines the data simulation and estimation steps and returns the performance measures presented in the manuscript. [file 12982_2020_91_MOESM1_ESM.r]

## Title: Mitigation of biases in estimating hazarrd ratios under non-sensitive
## and non-specific observation of outcomes - applications to influenza vaccine
## effectiveness
## 
## Authors: Ulrike Baum, Sangita Kulathinal, Kari Auranen
###############################################################################

library(deSolve)

library(Epi)

library(survival)

## parameters #################################################################

# N ... cohort size: (0,Inf)
# vc, ve ... vaccination coverage, vaccine effectiveness: (0,1)
# se0, se1 ... sensitivity: (0,1]
# ka0, ka1 ... false-positive rate: [0,Inf)
# la0 ... hazard in the unvaccinated: piece-wise constant
# ct ... censoring time or length of follow-up: 196
# se0., se1. ... assumed sensitivity: (0,1]
# ka0., ka1. ... assumed false-positive rate: [0,Inf)
# nsim ... number of simulations: [1,Inf)
# nk ... number of replicate data sets created during one simulation: [1,Inf)

## sirdata() returns a piece-wise constant hazard #############################

sirdata <- function(n=1000 # population size (independent of N)
                    ,R0=1.15 # reproduction number
                    ,gamma=0.25 # daily clearance rate of infection
                    ,days=196 # number of days for which epidemic is simulated
)
{
  beta <- R0*gamma # transmission rate
  
  # Set the initial values of the state variables in the SIR model
  state <- c(s=n-1,i=1,r=0)/n
  
  # Calculate the values of the three state variables in the SIR model
  SIR <- function(t, state, parameters)
  { 
    with(as.list(c(state, parameters)),
         {
           ds  = -beta*s*i   
           di  =  beta*s*i - gamma*i 
           dr  =  gamma*i
           list(c(ds, di, dr))
         })
  }   
  
  sirdat <- ode(y = state,
                times = seq(0,days-0.01,by=0.01),
                func = SIR,
                parms = c("beta"=beta,"gamma"=gamma))
  
  sirdat <- data.frame(as.matrix(sirdat))
  
  # Calculate the force of infection
  sirdat$foi <- beta*sirdat[,"i"]
  
  sirdat$week <- sirdat$time%/%7+1
  
  return(list("sirdat"=sirdat,
              "piece-wise constant"=aggregate(foi~week,
                                              data=sirdat,
                                              FUN=median)))
}

## simdata() simulates time-to-event data #####################################

simdata <- function(N
                    ,vc,ve
                    ,se0,se1
                    ,ka0,ka1
                    ,la0=1
                    ,ct=2
)
{
  if(la0=="piece-wise constant")
  {
    sirmod[[la0]]$la1 <- (1-ve)*sirmod[[la0]]$foi # hazard in the vaccinated
    
    # Simulate true events from the exponential distributions
    fet0 <- c() # true event times in the unvaccinated
    fet1 <- c() # true event times in the vaccinated
    
    for(w in sirmod[[la0]]$week)
    {
      fet0 <- c(fet0,sort(rexp(N*(1-vc)-length(fet0),
                               rate=subset(sirmod[[la0]],week==w)$foi)+(w-1)*7))
      fet0 <- fet0[fet0<7*w]
      
      fet1 <- c(fet1,rexp(N*vc-length(fet1),
                          rate=subset(sirmod[[la0]],week==w)$la1)+(w-1)*7)
      fet1 <- fet1[fet1<7*w]
    }
    
  }else{
    
    sirmod <- NULL
    
    la1 <- (1-ve)*la0 # hazard in the vaccinated
    
    # Simulate true events from the exponential distributions
    fet0 <- rexp(N*(1-vc),rate=la0) # true event times in the unvaccinated
    fet1 <- rexp(N*vc,rate=la1) # true event times in the vaccinated
  }
  
  fet0[fet0>ct] <- ct+1
  fet1[fet1>ct] <- ct+1
  
  # Create a data set for the true events and survival
  simtru <- data.frame(t=ceiling(c(fet0,fet1)),
                       v=c(rep(0,length(fet0)),rep(1,length(fet1))))
  
  simtru <- subset(simtru,t<=ct)
  
  simtru$e0 <- as.integer(simtru$v==0) # 1 if unvaccinated event
  simtru$e1 <- as.integer(simtru$v==1) # 1 if vaccinated event
  
  simtru$v <- NULL
  
  simtru <- rbind(simtru,
                  data.frame("t"=1:ct,"e0"=0,"e1"=0))
  
  simtru <- simtru[order(simtru$t),]
  
  # Fix tied event times
  simtru <- aggregate(x=list("e0"=simtru$e0,"e1"=simtru$e1),by=list("t"=simtru$t),FUN=sum)
  
  simtru$c0 <- cumsum(simtru$e0) # cumulative number of events
  simtru$c1 <- cumsum(simtru$e1) # that have occurred for v=0 and v=1
  
  # unvaccinated individuals at risk
  simtru$a0 <- N*(1-vc)-c(0,simtru$c0[-nrow(simtru)])
  
  # vaccinated individuals at risk
  simtru$a1 <- N*vc-c(0,simtru$c1[-nrow(simtru)])
  
  simtru$r0 <- simtru$e0/simtru$a0 # risk among the unvaccinated
  simtru$r1 <- simtru$e1/simtru$a1 # risk among the vaccinated
  
  simtru$s0 <- cumprod(1-simtru$r0) # survival function, i.e.
  simtru$s1 <- cumprod(1-simtru$r1) # probability to survive until t
  
  # Create randomly missing true event times with probability 'se'
  # => Mark the observed true events
  ofet0 <- c(fet0,rep(ct+1,N*(1-vc)-length(fet0)))
  ofet0[runif(N*(1-vc),0,1) > se0] <- ct+1
  ofet1 <- c(fet1,rep(ct+1,N*vc-length(fet1)))
  ofet1[runif(N*vc,0,1) > se1] <- ct+1
  
  # Simulate false-positive events from the exponential distributions
  if(ka0>0)
  {
    nfet0 <- rexp(N*(1-vc),rate=ka0) # false-positive event times in the unvaccinated
  }else{
    nfet0 <- rep(ct+1,N*(1-vc))
  }
  if(ka1>0)
  {
    nfet1 <- rexp(N*vc,rate=ka1)     # false-positive event times in the vaccinated
  }else{
    nfet1 <- rep(ct+1,N*vc)
  }
  
  # Create a data set for the observed events and survival
  simobs <- data.frame(ofet=c(ofet0,ofet1),
                       nfet=c(nfet0,nfet1),
                       v=c(rep(0,length(ofet0)),rep(1,length(ofet1))))
  
  simobs$t <- ceiling(ifelse(simobs$ofet<simobs$nfet,simobs$ofet,simobs$nfet))
  
  simobs$ofet <- NULL; simobs$nfet <- NULL
  
  simobs <- subset(simobs,t<=ct)
  
  simobs$e0 <- as.integer(simobs$v==0) # 1 if unvaccinated event
  simobs$e1 <- as.integer(simobs$v==1) # 1 if vaccinated event
  
  simobs$v <- NULL
  
  simobs <- rbind(simobs,
                  data.frame("t"=1:ct,"e0"=0,"e1"=0))
  
  simobs <- simobs[order(simobs$t),]
  
  # Fix tied event times
  simobs <- aggregate(x=list("e0"=simobs$e0,"e1"=simobs$e1),by=list("t"=simobs$t),FUN=sum)
  
  simobs$c0 <- cumsum(simobs$e0) # cumulative number of events
  simobs$c1 <- cumsum(simobs$e1) # that have occurred for v=0 and v=1
  
  # unvaccinated individuals at risk
  simobs$a0 <- N*(1-vc)-c(0,simobs$c0[-nrow(simobs)])
  
  # vaccinated individuals at risk
  simobs$a1 <- N*vc-c(0,simobs$c1[-nrow(simobs)])
  
  simobs$r0 <- simobs$e0/simobs$a0 # risk among the unvaccinated
  simobs$r1 <- simobs$e1/simobs$a1 # risk among the vaccinated
  
  simobs$s0 <- cumprod(1-simobs$r0) # survival function, i.e.
  simobs$s1 <- cumprod(1-simobs$r1) # probability to survive until t
  
  return(list("simtru"=simtru,
              "simobs"=simobs,
              "simpar"=list("N"=N
                            ,"vc"=vc,"ve"=ve
                            ,"se0"=se0,"se1"=se1
                            ,"ka0"=ka0,"ka1"=ka1
                            ,"la0"=la0
                            ,"ct"=ct
              )))
}

## estdata() estimates VE and standard error ##################################

estdata <- function(lifetab
                    ,se0.=NA
                    ,se1.=NA
                    ,ka0.=NA
                    ,ka1.=NA
)
{  
  # event-censoring weights for unvaccinated and vaccinated
  lifetab$week <- ((lifetab$t-1) %/% 7)+1
  agg <- aggregate(x=list("e0"=lifetab$e0,"e1"=lifetab$e1,"a0"=lifetab$a0,"a1"=lifetab$a1),by=list("week"=lifetab$week),FUN=sum)
  agg$R0 <- agg$e0/agg$a0
  agg$R1 <- agg$e1/agg$a1
  lifetab <- merge(lifetab,agg[,c("week","R0","R1")]); rm(agg)
  lifetab$week <- NULL
  lifetab$p0 <- (lifetab$R0-ka0.)/lifetab$R0
  lifetab$p1 <- (lifetab$R1-ka1.)/lifetab$R1
  lifetab$R0 <- NULL
  lifetab$R1 <- NULL
  
  # event count after removing potential false positives, unvaccinated
  lifetab$E0 <- lifetab$e0 - unlist(
    lapply(1:nrow(lifetab),
           function(i){
             if(lifetab$e0[i]>0){
               sum(runif(lifetab$e0[i])>lifetab$p0[i])
             }else{0}
           }))
  
  # event count after removing potential false positives, vaccinated
  lifetab$E1 <- lifetab$e1 - unlist(
    lapply(1:nrow(lifetab),
           function(i){
             if(lifetab$e1[i]>0){
               sum(runif(lifetab$e1[i])>lifetab$p1[i])
             }else{0}
           }))
  
  lifetab$R0 <- lifetab$E0/lifetab$a0 # risk among the unvaccinated
  lifetab$R1 <- lifetab$E1/lifetab$a1 # risk among the vaccinated
  
  lifetab$z0 <- cumprod(1-lifetab$R0) # survival function, i.e.
  lifetab$z1 <- cumprod(1-lifetab$R1) # probability to survive until t
  
  # Correct the observed survival functions
  lifetab$Z0 <- 1-((1-lifetab$z0*1)/se0.)
  lifetab$Z1 <- 1-((1-lifetab$z1*1)/se1.)
  
  # Set Zx<0 to NA to avoid warning message
  lifetab$Z0[lifetab$Z0<0] <- NA
  lifetab$Z1[lifetab$Z1<0] <- NA
  
  # risk time censoring weights for unvaccinated and vaccinated
  lifetab$w0 <- lifetab$Z0/lifetab$z0
  lifetab$w1 <- lifetab$Z1/lifetab$z1
  
  if(sum(lifetab$E0)>0 & sum(lifetab$E1)>0 &
     1-lifetab$s0[nrow(lifetab)]<=se0. & 1-lifetab$s1[nrow(lifetab)]<=se1.)
  {
    neg.loglikh <- function(VE,lifetab,se0.,se1.)
    {
      # log-likelihood contribution for each row
      lifetab$loglik <- lifetab$E0*(log(lifetab$w0*se0.)-
                                      log(lifetab$w0*se0.*lifetab$a0+lifetab$w1*se1.*lifetab$a1*(1-VE))) +
        lifetab$E1*(log(lifetab$w1*se1.*(1-VE))-
                      log(lifetab$w0*se0.*lifetab$a0+lifetab$w1*se1.*lifetab$a1*(1-VE)))
      
      return(-sum(lifetab$loglik))
    }
    
    op <- optim(par=0.5, neg.loglikh, lifetab=lifetab, se0.=se0., se1.=se1., method="Brent", lower=-100, upper=1, hessian=TRUE)
    
    out <- c("ve"=op$par,"se"=sqrt(1/op$hessian[1,1]))
    
  }else{
    
    out <- NULL
  }
  
  return(list("mle"=out,
              "tab"=lifetab[,c("t","e0","e1","s0","s1","E0","E1","Z0","Z1")]))
}

## outdata() combines simulation and estimation steps #########################

outdata <- function(N,vc,ve,se0,se1,ka0,ka1,la0,ct,se0.,se1.,ka0.,ka1.,nsim,nk)
{
  data <- lapply(1:nsim,function(i){
    set.seed(28689+i)
    simdata(N,vc,ve,se0,se1,ka0,ka1,la0,ct)$simobs
    })
  
  data <- lapply(1:nsim,function(i){
    matrix(unlist(lapply(1:nk,function(k){
      set.seed(28689+i+(k-1)*nsim)
      e <- estdata(data[[i]],se0.,se1.,ka0.,ka1.)$mle
      if(is.null(e)){rep(NA,2)}else{return(e)}
    })),ncol=2,byrow=TRUE,dimnames=list(NULL,c("ve","se")))
  })
  
  if(nk>1)
  {
    data <- lapply(1:nsim,function(i){
      q <- data[[i]][,"ve"]
      if(sum(is.na(q))==0)
      {
        u <- (data[[i]][,"se"])^2
        v <- mean(u) + sum((q-mean(q))^2)/(length(q)-1)*(1+1/length(q))
        return(c("ve"=mean(q),"se"=sqrt(v)))
      }else{
        return(NULL)
      }
    })
  }
  
  data <- matrix(unlist(data[1:nsim]),ncol=2,byrow=TRUE,dimnames=list(NULL,c("ve","se")))
  
  ## mean of the estimates
  
  ve. <- mean(data[,"ve"])
  
  ## mean of the standard errors
  
  se. <- mean(data[,"se"])
  
  ## standard error of the estimates
  
  se <- sqrt(mean((data[,"ve"]-ve.)^2))
  
  ## root-mean-squared error of the estimates
  
  mse <- sqrt(mean((data[,"ve"]-ve)^2))
  
  ## mean bias
  
  bias <- ve.-ve
  
  ## coverage probability of the 95% confidence intervals
  
  cov <- mean(unlist(lapply(1:nrow(data),function(i)
  {
    ve >= data[i,"ve"]-1.96*data[i,"se"] &
      ve <= data[i,"ve"]+1.96*data[i,"se"]
  })))
  
  out <- c("ve."=ve.,
           "se."=se.,
           "se"=se,
           "mse"=mse,
           "bias"=bias,
           "cov"=cov)
  
  out <- round(out,2)
  
  return(out)
}

## simulation and estimation ##################################################

N <- 50000 # cohort size: (0,Inf)
vc <- 0.3 # vaccination coverage: (0,1)
ve <- 0.5 # vaccine effectiveness: (0,1)
se0 <- 0.04 # sensitivity in the unvaccinated: (0,1]
se1 <- 0.04 # sensitivity in the vaccinated: (0,1]
ka0 <- 0.000001 # false-positive rate in the unvaccinated: [0,Inf)
ka1 <- 0.000001 # false-positive rate in the vaccinated: [0,Inf)
la0 <- "piece-wise constant" # hazard in the unvaccinated: (0,Inf) or 'piece-wise constant'
ct <- 196 # censoring time or length of follow-up: [1,Inf)
se0. <- 0.04 # assumed sensitivity in the unvaccinated: (0,1]
se1. <- 0.04 # assumed sensitivity in the vaccinated: (0,1]
ka0. <- 0.000001 # assumed false-positive rate in the unvaccinated: [0,Inf)
ka1. <- 0.000001 # assumed false-positive rate in the vaccinated: [0,Inf)
nsim <- 10 # number of simulations: [1,Inf)
nk <- 10 # number of replicate data sets created during one simulation: [1,Inf)

sirmod <- sirdata(n=1000,R0=1.15,gamma=0.25,days=ct)
# object sirmod is needed for the below function calls if la0=="piece-wise constant"

outdata(N,vc,ve,se0,se1,ka0,ka1,la0,ct,se0.,se1.,ka0.,ka1.,nsim,nk)
# returns the performance measures presented in the manuscript
